# Supplementary material for: Preparation of Mechanically Strong Aramid Nanofiber Gel Film with Surprising Entanglements and Orientation Structure Through Aprotic Donor Solvent Exchange
Source: Materials (Basel). 2025 Mar 4;18(5):1142. doi: 10.3390/ma18051142 (PMC11901970; doi:10.3390/ma18051142)
Supplement: Supplementary file 1 [file materials-18-01142-s001.zip]

Archive with 1 entries (1 files):
- materials-3468198-supplementary.pdf
